# Supplementary material for: Impact of HLA-B27 and Disease Status on the Gut Microbiome of the Offspring of Ankylosing Spondylitis Patients
Source: Children (Basel). 2022 Apr 16;9(4):569. doi: 10.3390/children9040569 (PMC9030797; doi:10.3390/children9040569)
Supplement: Supplementary file 1 [file children-09-00569-s001.zip]

Archive with 2 entries (2 files):
- Supplemental Table S1 differences between HLA-B27 positive and HLA-B27 negative twins.csv
- Supplemental Table S2 differences between HLA-B27 positive twins and juvenile spondyloarthritis subjects.csv
