# Supplementary material for: Impact of HLA-B27 and Disease Status on the Gut Microbiome of the Offspring of Ankylosing Spondylitis Patients
Source: Children (Basel). 2022 Apr 16;9(4):569. doi: 10.3390/children9040569 (PMC9030797; doi:10.3390/children9040569)
Supplement: Supplementary file 1 [file children-09-00569-s001.zip › Supplemental Table S1 differences between HLA-B27 positive and HLA-B27 negative twins.csv]

	baseMean	log2FoldChange	lfcSE	stat	pvalue	padj	Kingdom	Phylum	Class	Order	Family	Genus	Species
BBDW01000030.73.1604	511.711145187826	-0.497461072962187	0.469914406696334	-1.0586206038234	0.2897725996179	0.406921442433329	k__Bacteria	p__Firmicutes	c__Clostridia	o__Clostridiales	f__Lachnospiraceae	g__[Ruminococcus]	s__
AB506146.1.1526	163.055291488283	-0.464487930468739	0.631863980847274	-0.735107467030961	0.462274047114225	NA	k__Bacteria	p__Firmicutes	c__Clostridia	o__Clostridiales	f__Lachnospiraceae	NA	NA
AZJE01000019.81382.82902	58.7205744106092	0.37153181977581	0.703799377618192	0.527894498902731	0.597572563065762	NA	k__Bacteria	p__Firmicutes	c__Clostridia	o__Clostridiales	f__Lachnospiraceae	NA	NA
HQ767308.1.1454	74.1573728365867	0.102416867717806	0.775069075412905	0.132139019561896	0.89487433334741	NA	k__Bacteria	p__Firmicutes	c__Clostridia	o__Clostridiales	f__Lachnospiraceae	NA	NA
FPLO01000405.8.1516	114.932568366931	-0.213391958545601	0.817450552246029	-0.261045708464303	0.79405725866037	NA	k__Bacteria	p__Firmicutes	c__Clostridia	o__Clostridiales	f__Lachnospiraceae	NA	NA
CYYV01000001.321800.323312	1467.53885401409	-0.963024705587205	0.437250724223504	-2.20245422645646	0.0276332390650057	0.0939530128210193	k__Bacteria	p__Firmicutes	c__Clostridia	o__Clostridiales	f__Lachnospiraceae	g__	s__
HQ778543.1.1461	75.24329281953	-0.016288640643982	0.549309287306116	-0.0296529496594963	0.976343836135873	NA	k__Bacteria	p__Firmicutes	c__Clostridia	o__Clostridiales	f__Lachnospiraceae	g__Roseburia	s__
CYYA01000009.1176.2688	78.8032282947961	-0.0295037270235909	0.700419693490366	-0.0421229261509859	0.96640070396289	NA	k__Bacteria	p__Firmicutes	c__Clostridia	o__Clostridiales	f__Lachnospiraceae	NA	NA
DQ905358.1.1553	82.6366771438988	-0.531178141771733	0.462885234256532	-1.14753745088648	0.251159564107878	NA	k__Bacteria	p__Firmicutes	c__Clostridia	o__Clostridiales	f__Lachnospiraceae	g__Coprococcus	s__
AAQL01011552.755.2265	1146.01741640062	-1.34525111834254	0.381796273208747	-3.52347891464887	0.000425920984658188	0.00482710449279279	k__Bacteria	p__Firmicutes	c__Clostridia	o__Clostridiales	f__Lachnospiraceae	g__Coprococcus	s__
AZJF01000006.127126.128644	38.4327576507992	0.0936256781321586	0.67113181197599	0.139504157695192	0.889051770701652	NA	k__Bacteria	p__Firmicutes	c__Clostridia	o__Clostridiales	f__Lachnospiraceae	g__[Ruminococcus]	s__gnavus
AB506177.1.1524	594.762697674634	-0.86026409175297	0.535185010445938	-1.60741439868834	0.107963493584147	0.220705490561613	k__Bacteria	p__Firmicutes	c__Clostridia	o__Clostridiales	f__Lachnospiraceae	g__[Ruminococcus]	s__gnavus
FLKG01000008.748.2260	125.495713974535	0.21274685527527	0.733594923944219	0.29000589880233	0.771811724850424	NA	k__Bacteria	p__Firmicutes	c__Clostridia	o__Clostridiales	f__Lachnospiraceae	g__Dorea	s__
BABG01001469.752.2264	83.2344269668336	0.416649002796597	0.494645661030791	0.842318119051813	0.399609911644874	NA	k__Bacteria	p__Firmicutes	c__Clostridia	o__Clostridiales	f__Lachnospiraceae	NA	NA
BAAU01001541.140.1647	71.6634551118646	0.405077561435967	0.495016109756896	0.818311876021371	0.413179126519086	NA	k__Bacteria	p__Firmicutes	c__Clostridia	o__Clostridiales	f__Lachnospiraceae	g__	s__
CDZS01010489.3672.5182	161.18611256388	-1.18228579841319	0.632004770745111	-1.8706912560475	0.0613878874890657	NA	k__Bacteria	p__Firmicutes	c__Clostridia	o__Clostridiales	f__Lachnospiraceae	NA	NA
AB506372.1.1510	218.874769071722	0.239559203209399	1.27271777058124	0.188226493529665	0.850699104825878	NA	k__Bacteria	p__Firmicutes	c__Clostridia	o__Clostridiales	f__Lachnospiraceae	g__Coprococcus	s__eutactus
DQ905868.1.1539	16.57965433282	-0.930941487928935	1.70425069649185	-0.546246799162383	0.584896300666946	NA	k__Bacteria	p__Firmicutes	c__Clostridia	o__Clostridiales	f__Lachnospiraceae	g__Coprococcus	s__eutactus
FPLO01004263.15.1513	129.92564913293	-0.890094737027285	0.769335440985636	-1.15696572601275	0.247286363615168	NA	k__Bacteria	p__Firmicutes	c__Clostridia	o__Clostridiales	f__Lachnospiraceae	g__Coprococcus	s__catus
CDYK01033747.199063.200563	30.0761818945593	-2.67874004696508	1.64535383492521	-1.62806321054149	0.10351148333705	NA	k__Bacteria	p__Firmicutes	c__Clostridia	o__Clostridiales	f__Lachnospiraceae	g__Coprococcus	s__
BABD01000482.1904.3411	641.070600716131	0.425370532592057	0.649813116813106	0.654604411000831	0.512722483374048	0.605071947034993	k__Bacteria	p__Bacteroidetes	c__Bacteroidia	o__Bacteroidales	f__Bacteroidaceae	g__Bacteroides	s__uniformis
CP009057.4969468.4971009	512.93056862916	-0.374862350565207	1.15524353297255	-0.324487729094358	0.745568810892584	0.768161805162056	k__Bacteria	p__Bacteroidetes	c__Bacteroidia	o__Bacteroidales	f__Bacteroidaceae	g__Bacteroides	NA
ABVO01000045.3575.5089	2.13029495559007	0.987984307688119	0.855709179110588	1.15457953684103	0.248262650441623	NA	k__Bacteria	p__Bacteroidetes	c__Bacteroidia	o__Bacteroidales	f__Bacteroidaceae	g__Bacteroides	s__eggerthii
CDYK01040934.16.1524	331.066581547081	0.296044575177735	0.71624785993726	0.413326994378269	0.679367054773111	0.721827495696431	k__Bacteria	p__Bacteroidetes	c__Bacteroidia	o__Bacteroidales	f__Bacteroidaceae	g__Bacteroides	s__caccae
DQ905926.1.1529	997.449610660492	-0.693020666332883	0.413901705906455	-1.67436049777845	0.0940597713315851	0.213202148351593	k__Bacteria	p__Bacteroidetes	c__Bacteroidia	o__Bacteroidales	f__Bacteroidaceae	g__Bacteroides	s__ovatus
LT622246.2421265.2422782	48.1168801838871	-0.640970530563627	0.724901557593024	-0.884217344892895	0.376578896966771	NA	k__Bacteria	p__Bacteroidetes	c__Bacteroidia	o__Bacteroidales	f__Bacteroidaceae	g__Bacteroides	s__ovatus
LT622246.247875.249393	61.4884150223085	0.043230031183689	0.774339575440745	0.0558282600486782	0.955478621783095	NA	k__Bacteria	p__Bacteroidetes	c__Bacteroidia	o__Bacteroidales	f__Bacteroidaceae	g__Bacteroides	s__ovatus
CZAE01000003.99809.101321	445.300635537852	-0.798146110953804	0.544148068559219	-1.46678111541793	0.142435608501834	0.242140534453118	k__Bacteria	p__Bacteroidetes	c__Bacteroidia	o__Bacteroidales	f__Bacteroidaceae	g__Bacteroides	s__fragilis
AQHY01000028.339.1856	299.292129645488	-0.860715217280849	1.34444515109105	-0.640201064790451	0.522041890644657	0.605071947034993	k__Bacteria	p__Bacteroidetes	c__Bacteroidia	o__Bacteroidales	f__Bacteroidaceae	g__Bacteroides	s__
ADLF01000023.869.2380	8.99775032590597	-0.113261677056941	1.16995349130973	-0.0968087004297479	0.922878314447837	NA	k__Bacteria	p__Bacteroidetes	c__Bacteroidia	o__Bacteroidales	f__Bacteroidaceae	g__Bacteroides	NA
BABG01002699.21.1524	89.7436639394518	-1.72497742989293	1.31697304962036	-1.30980465423357	0.190261928253645	NA	k__Bacteria	p__Bacteroidetes	c__Bacteroidia	o__Bacteroidales	f__Bacteroidaceae	g__Bacteroides	NA
DQ799548.1.1400	24.5539678008833	0.893161383094466	0.592435057212939	1.50761061861577	0.131654213442103	NA	k__Bacteria	p__Bacteroidetes	c__Bacteroidia	o__Bacteroidales	f__Bacteroidaceae	g__Bacteroides	NA
EF403478.1.1500	88.7904776038994	-2.81696799674489	2.80516448344004	-1.00420777939209	0.315278473184299	NA	k__Bacteria	p__Bacteroidetes	c__Bacteroidia	o__Bacteroidales	f__Bacteroidaceae	g__Bacteroides	s__plebeius
AGZP01000018.58956.60474	5.49270514465146	-0.871003511909045	0.955937263662887	-0.911151332851699	0.362215642473598	NA	k__Bacteria	p__Bacteroidetes	c__Bacteroidia	o__Bacteroidales	f__Porphyromonadaceae	g__Parabacteroides	s__
HQ763151.1.1442	56.5999354587858	-0.221363886397126	0.957134594237672	-0.231277698799964	0.817099070841401	NA	k__Bacteria	p__Bacteroidetes	c__Bacteroidia	o__Bacteroidales	f__Porphyromonadaceae	g__Parabacteroides	s__
DQ809162.1.1399	123.576190274663	-1.01464492525719	0.936154864653882	-1.08384303021523	0.278434402632657	NA	k__Bacteria	p__Bacteroidetes	c__Bacteroidia	o__Bacteroidales	f__Porphyromonadaceae	g__Parabacteroides	s__
LN907745.1.1539	60.5763408549399	-0.828610148993628	0.724584326820065	-1.14356620523396	0.252803583626231	NA	k__Bacteria	p__Bacteroidetes	c__Bacteroidia	o__Bacteroidales	f__Porphyromonadaceae	g__Parabacteroides	s__distasonis
HQ776945.1.1453	61.4026485380349	-0.267947778136289	1.67928673365971	-0.15956046859987	0.873227321405618	NA	k__Bacteria	p__Bacteroidetes	c__Bacteroidia	o__Bacteroidales	f__[Barnesiellaceae]	g__	s__
CDYN01017025.4056.5567	12.3155630880886	3.48657782491929	1.6352494818553	2.13213816216198	0.0329954902035155	NA	k__Bacteria	p__Bacteroidetes	c__Bacteroidia	o__Bacteroidales	f__[Barnesiellaceae]	g__	s__
CDTY01027388.3437.4940	78.6996989762162	0.326456610490678	0.952910346710978	0.342589008102873	0.731907672457853	NA	k__Bacteria	p__Bacteroidetes	c__Bacteroidia	o__Bacteroidales	f__[Odoribacteraceae]	g__Odoribacter	s__
CDYX01009713.16.1524	0.14662599296033	-0.796590214965714	2.96290423885173	-0.268854526082973	0.788041631790332	NA	k__Bacteria	p__Bacteroidetes	c__Bacteroidia	o__Bacteroidales	f__Rikenellaceae	g__	s__
CCIZ01000013.190076.191585	258.516423863883	-1.10051904685258	0.636965023852554	-1.72775428106918	0.0840322872385365	NA	k__Bacteria	p__Bacteroidetes	c__Bacteroidia	o__Bacteroidales	f__Rikenellaceae	g__	s__
HQ763129.1.1448	0.361775294632603	-2.50271875943854	1.87693346636257	-1.33340835159635	0.182397833180552	NA	k__Bacteria	p__Bacteroidetes	c__Bacteroidia	o__Bacteroidales	f__Rikenellaceae	g__	s__
CDYS01029159.2398.3905	0	NA	NA	NA	NA	NA	k__Bacteria	p__Bacteroidetes	c__Bacteroidia	o__Bacteroidales	f__Rikenellaceae	g__	s__
CDTY01006121.13.1519	142.781402388525	0.502499966080297	1.01387413803578	0.495623615623347	0.620159987958779	NA	k__Bacteria	p__Bacteroidetes	c__Bacteroidia	o__Bacteroidales	f__Rikenellaceae	g__	s__
CAEG01000022.14.1521	156.695523738712	-0.256324771497138	0.660808340098809	-0.387895787542285	0.698093155599844	NA	k__Bacteria	p__Bacteroidetes	c__Bacteroidia	o__Bacteroidales	f__Rikenellaceae	g__	s__
CAHA01000059.20.1541	23.7678196933026	-0.795608684637474	1.29902766377352	-0.612464774095978	0.54023029729582	NA	k__Bacteria	p__Bacteroidetes	c__Bacteroidia	o__Bacteroidales	f__Rikenellaceae	g__	s__
EF399991.1.1493	193.755895786501	1.93858302302127	1.72250941260556	1.1254411783381	0.260402129893304	NA	k__Bacteria	p__Bacteroidetes	c__Bacteroidia	o__Bacteroidales	f__Prevotellaceae	g__Prevotella	s__copri
New.ReferenceOTU131	0.0341336794634877	-0.917863490120166	1.4363048091393	-0.639045058040426	0.522793620235355	NA	k__Bacteria	p__Bacteroidetes	c__Bacteroidia	o__Bacteroidales	f__Prevotellaceae	g__Prevotella	s__copri
FJ680037.1.1477	0.019326660928778	-0.678050445116629	1.76453150718712	-0.384266555941256	0.700780893177352	NA	k__Bacteria	p__Bacteroidetes	c__Bacteroidia	o__Bacteroidales	f__Prevotellaceae	g__Prevotella	s__copri
BAAX01000050.4323.5834	301.338156358357	-1.32131661141541	1.3598518720088	-0.971662163073347	0.33121864605347	0.433132075608383	k__Bacteria	p__Bacteroidetes	c__Bacteroidia	o__Bacteroidales	f__Prevotellaceae	g__Prevotella	s__copri
FPLO01005826.10.1522	89.5946498925294	0.681041982592256	1.40494808786127	0.484745300183293	0.627857028414381	NA	k__Bacteria	p__Bacteroidetes	c__Bacteroidia	o__Bacteroidales	f__Prevotellaceae	g__Prevotella	s__copri
GQ159576.1.1479	42.9213951832091	-2.35201291395538	1.90498018790659	-1.23466528885008	0.216955099421646	NA	k__Bacteria	p__Bacteroidetes	c__Bacteroidia	o__Bacteroidales	f__Prevotellaceae	g__Prevotella	s__copri
FPLO01007575.11.1516	0.214933146570307	-1.46152171210569	1.42292003088788	-1.02712849659845	0.304359961829678	NA	k__Bacteria	p__Bacteroidetes	c__Bacteroidia	o__Bacteroidales	f__Prevotellaceae	g__Prevotella	s__stercorea
CDYK01002920.30390.31900	10.545863497619	-2.88261083220981	2.48360931060259	-1.16065389991246	0.245782676441303	NA	k__Bacteria	p__Bacteroidetes	c__Bacteroidia	o__Bacteroidales	f__[Paraprevotellaceae]	g__Paraprevotella	s__
KF842645.1.1410	57.4781685996955	-7.77251542549169	2.41101750369503	-3.22374906593578	0.00126524217248479	NA	k__Bacteria	p__Bacteroidetes	c__Bacteroidia	o__Bacteroidales	f__[Paraprevotellaceae]	g__Paraprevotella	s__
FNMR01000017.288724.290233	0	0	0	0	1	NA	k__Bacteria	p__Bacteroidetes	c__Bacteroidia	o__Bacteroidales	f__[Paraprevotellaceae]	g__[Prevotella]	s__
DQ905947.1.1583	1866.21716731057	-0.0198610114567332	0.439764233727203	-0.0451628621281954	0.963977495757265	0.963977495757265	k__Bacteria	p__Bacteroidetes	c__Bacteroidia	o__Bacteroidales	f__Bacteroidaceae	g__Bacteroides	s__
ADKO01000087.185.1693	788.418750136625	1.15195427368514	0.508710354720146	2.26446004685487	0.0235458343993496	0.0889509299530984	k__Bacteria	p__Bacteroidetes	c__Bacteroidia	o__Bacteroidales	f__Bacteroidaceae	g__Bacteroides	s__
CP009057.2296841.2298384	104.526511697305	-0.73189681484183	0.562512212920756	-1.30112164328232	0.193216820530251	NA	k__Bacteria	p__Bacteroidetes	c__Bacteroidia	o__Bacteroidales	f__Bacteroidaceae	g__Bacteroides	s__
BABD01000001.4971.6478	0.0273293649111413	-0.875790216557289	1.80804847061076	-0.484384257829906	0.628113188454157	NA	k__Bacteria	p__Bacteroidetes	c__Bacteroidia	o__Bacteroidales	f__Bacteroidaceae	g__Bacteroides	s__
HQ790128.1.1427	21.7528561176593	-0.213031052701016	0.577049687251805	-0.369172806791691	0.711998923536086	NA	k__Bacteria	p__Bacteroidetes	c__Bacteroidia	o__Bacteroidales	f__Bacteroidaceae	g__Bacteroides	NA
New.ReferenceOTU477	19.2363752398486	0.523063185692414	0.704303099514411	0.742667732192355	0.457682870255611	NA	k__Bacteria	p__Bacteroidetes	c__Bacteroidia	o__Bacteroidales	f__Bacteroidaceae	g__Bacteroides	NA
GQ468579.1.1488	91.590087715173	0.371767049726648	0.711573512941935	0.522457684223815	0.601351701832791	NA	k__Bacteria	p__Firmicutes	c__Clostridia	o__Clostridiales	f__Clostridiaceae	g__SMB53	s__
KP150938.1.1495	903.032917384896	-0.643891972850193	0.486438780158523	-1.32368552655353	0.185607507245451	0.300507392683112	k__Bacteria	p__Firmicutes	c__Clostridia	o__Clostridiales	f__Clostridiaceae	g__SMB53	s__
AB506207.1.1496	308.889899595677	-1.1197692069996	0.470652857491351	-2.37918285032441	0.0173510667051105	0.0737420334967198	k__Bacteria	p__Firmicutes	c__Clostridia	o__Clostridiales	f__Clostridiaceae	g__SMB53	s__
CDYU01050399.532.2072	5.0014555856428	5.14423318157003	2.94361999429614	1.74758738951972	0.0805355005264271	NA	k__Bacteria	p__Tenericutes	c__Mollicutes	o__RF39	f__	g__	s__
AYSG01000002.292.2076	97.0457981505684	0.0834479217842753	0.467419973723067	0.178528788831168	0.858307714130658	NA	k__Bacteria	p__Firmicutes	c__Bacilli	o__Lactobacillales	f__Streptococcaceae	g__Streptococcus	s__
New.ReferenceOTU254	186.640039650249	-1.44772305036204	0.557111755227652	-2.59862233524486	0.00935986869946539	NA	k__Bacteria	p__Firmicutes	c__Bacilli	o__Turicibacterales	f__Turicibacteraceae	g__Turicibacter	s__
FPLP01006629.10.1520	0.0453674043701808	-0.412766867126561	1.90651949351321	-0.216502830698017	0.828595818906635	NA	k__Bacteria	p__Firmicutes	c__Erysipelotrichi	o__Erysipelotrichales	f__Erysipelotrichaceae	g__Catenibacterium	s__
LK021123.1.1724	192.068456040213	-0.47474889031012	0.400559402422727	-1.18521469584453	0.235932570914556	NA	k__Bacteria	p__Firmicutes	c__Erysipelotrichi	o__Erysipelotrichales	f__Erysipelotrichaceae	g__	s__
FPLO01001040.10.1531	0.452642073460101	-2.48855638699707	1.97960283511269	-1.2570988194485	0.20871785460253	NA	k__Bacteria	p__Firmicutes	c__Erysipelotrichi	o__Erysipelotrichales	f__Erysipelotrichaceae	g__[Eubacterium]	s__biforme
DQ800758.1.1412	0.080216791929235	-0.563041564921476	1.77670102362617	-0.31690282013365	0.751317342084978	NA	k__Bacteria	p__Firmicutes	c__Erysipelotrichi	o__Erysipelotrichales	f__Erysipelotrichaceae	g__[Eubacterium]	s__biforme
CDYJ01026408.72.1593	105.87693498252	-0.225619670212857	0.759556455801683	-0.297041343654598	0.766434945144651	NA	k__Bacteria	p__Proteobacteria	c__Betaproteobacteria	o__Burkholderiales	f__Alcaligenaceae	g__Sutterella	s__
FPLO01007446.12.1527	56.0870457140909	-1.99299100226291	1.88089046948216	-1.05959971332707	0.289326744087325	NA	k__Bacteria	p__Proteobacteria	c__Betaproteobacteria	o__Burkholderiales	f__Alcaligenaceae	g__Sutterella	s__
CP007044.1117811.1119356	0.598383946469586	-0.37518339038347	1.47737382335333	-0.253952915946406	0.799531933437045	NA	k__Bacteria	p__Proteobacteria	c__Gammaproteobacteria	o__Enterobacteriales	f__Enterobacteriaceae	g__Citrobacter	s__
CCPS01000022.154.1916	77.9968897963169	0.711084735490513	0.756844900034306	0.939538253423232	0.347454461562034	NA	k__Bacteria	p__Proteobacteria	c__Gammaproteobacteria	o__Enterobacteriales	f__Enterobacteriaceae	g__Escherichia	s__coli
CEAB01039785.95.1626	139.701388500456	-0.50247593175369	0.655976421841722	-0.765996939863992	0.443678123012743	NA	k__Bacteria	p__Proteobacteria	c__Deltaproteobacteria	o__Desulfovibrionales	f__Desulfovibrionaceae	g__Bilophila	s__
AB905821.1.1267	2.92488579555203	-5.51180472228577	2.94080411584704	-1.8742508868865	0.0608958533338222	NA	k__Archaea	p__Euryarchaeota	c__Methanobacteria	o__Methanobacteriales	f__Methanobacteriaceae	g__Methanobrevibacter	s__
AB506408.1.1519	128.098736465784	-2.0152528220961	0.724800278721021	-2.78042500984162	0.00542877964636712	NA	k__Bacteria	p__Firmicutes	c__Clostridia	o__Clostridiales	f__	g__	s__
KF842892.1.1398	145.307636394657	-0.013739499325057	1.21845211630032	-0.0112761914409696	0.99100309160822	NA	k__Bacteria	p__Firmicutes	c__Clostridia	o__Clostridiales	f__	g__	s__
ADMB01000074.90.1632	2.81113717582094	0.351525305532758	2.21291029315697	0.158852035990698	0.873785450478245	NA	k__Bacteria	p__Firmicutes	c__Clostridia	o__Clostridiales	f__Veillonellaceae	g__Megamonas	s__
DQ905872.1.1583	200.437388706038	-0.395856920361959	0.844116127875957	-0.468960261851709	0.639098040561911	NA	k__Bacteria	p__Firmicutes	c__Clostridia	o__Clostridiales	f__Veillonellaceae	g__Dialister	s__
ADLT01000002.1542.3098	2.93430696211886	-4.82298305087057	1.81380504887423	-2.65904158435553	0.00783632901577276	NA	k__Bacteria	p__Firmicutes	c__Clostridia	o__Clostridiales	f__Veillonellaceae	g__Dialister	s__
EU531992.1.1497	0.133852757261108	-0.631750423468422	2.79944886940533	-0.225669570311753	0.821458426952517	NA	k__Bacteria	p__Firmicutes	c__Clostridia	o__Clostridiales	f__Veillonellaceae	g__Megasphaera	s__
CEAG01045510.187.1726	133.751357558703	0.184928992895634	1.08497517560335	0.170445367833228	0.864659895719423	NA	k__Bacteria	p__Firmicutes	c__Clostridia	o__Clostridiales	f__Veillonellaceae	g__Phascolarctobacterium	s__
AB559621.1.1499	439.024657411729	-0.480730119578344	0.77277435610554	-0.622083426785826	0.5338870120897	0.605071947034993	k__Bacteria	p__Actinobacteria	c__Coriobacteriia	o__Coriobacteriales	f__Coriobacteriaceae	g__Collinsella	s__aerofaciens
AP009256.1614924.1616459	1767.12609276889	-1.3213525034167	0.518025429045	-2.55074834039067	0.0107491912175146	0.0609120835659161	k__Bacteria	p__Actinobacteria	c__Actinobacteria	o__Bifidobacteriales	f__Bifidobacteriaceae	g__Bifidobacterium	s__adolescentis
BCXQ01000007.125.1636	180.020334190303	-0.105212361875193	0.433296075355234	-0.242818635707548	0.808145898345307	NA	k__Bacteria	p__Actinobacteria	c__Actinobacteria	o__Bifidobacteriales	f__Bifidobacteriaceae	g__Bifidobacterium	NA
S83624.1.1532	65.5894717585902	1.47189407611306	1.40138768065925	1.05031184191704	0.293574762449392	NA	k__Bacteria	p__Actinobacteria	c__Actinobacteria	o__Bifidobacteriales	f__Bifidobacteriaceae	g__Bifidobacterium	NA
JGZF01000005.1.1534	594.639930976227	-1.18738058503556	0.619243581967474	-1.91746934423283	0.05517833193677	0.142684302611754	k__Bacteria	p__Actinobacteria	c__Actinobacteria	o__Bifidobacteriales	f__Bifidobacteriaceae	g__Bifidobacterium	s__
AB506357.1.1508	410.991611627283	0.975738719286824	0.615640350514081	1.58491677563378	0.112985244483785	0.220705490561613	k__Bacteria	p__Firmicutes	c__Clostridia	o__Clostridiales	f__Clostridiaceae	g__Clostridium	NA
DQ238611.1.1497	232.131660816319	0.406615081607007	0.781692178377862	0.52017289267343	0.602943076906857	NA	k__Bacteria	p__Firmicutes	c__Clostridia	o__Clostridiales	f__Clostridiaceae	g__	s__
FPLO01005272.11.1514	22.0604965780387	-0.632238185344397	1.81587666761934	-0.348172426364879	0.727710694367452	NA	k__Bacteria	p__Firmicutes	c__Clostridia	o__Clostridiales	f__Christensenellaceae	g__	s__
AB506151.1.1510	41.5355060282997	1.46014293363934	2.00138591924271	0.729565907104929	0.465655568014091	NA	k__Bacteria	p__Firmicutes	c__Clostridia	o__Clostridiales	f__Christensenellaceae	g__	s__
FMER01000018.41984.43499	78.1531492063012	-0.485409929495449	0.468231691249611	-1.03668747452782	0.299881531290176	NA	k__Bacteria	p__Firmicutes	c__Clostridia	o__Clostridiales	f__Clostridiaceae	g__Clostridium	s__
BAAY01000013.3844.5355	44.4683619295519	-0.313662310881977	1.90500915146085	-0.164651340725291	0.869218418595158	NA	k__Bacteria	p__Firmicutes	c__Clostridia	o__Clostridiales	f__Ruminococcaceae	g__	s__
CDYX01006463.17899.19409	194.73387366543	-1.85079782551488	0.824306952931988	-2.24527746482272	0.0247503257917316	NA	k__Bacteria	p__Firmicutes	c__Clostridia	o__Clostridiales	f__Ruminococcaceae	NA	NA
CEAX01020322.3163.4650	43.283076545174	-2.01526609249283	2.12853596774288	-0.946785078116315	0.343748306968635	NA	k__Bacteria	p__Firmicutes	c__Clostridia	o__Clostridiales	f__Ruminococcaceae	g__Ruminococcus	NA
FPLO01002042.9.1496	237.425949815634	-1.53882674488217	1.60145960138188	-0.960890142688797	0.336607407613222	NA	k__Bacteria	p__Firmicutes	c__Clostridia	o__Clostridiales	f__Ruminococcaceae	g__Ruminococcus	NA
CDYQ01034423.590.2075	20.4418379394365	-0.0185069731594993	1.57503703005508	-0.0117501828886221	0.990624926218124	NA	k__Bacteria	p__Firmicutes	c__Clostridia	o__Clostridiales	f__Ruminococcaceae	g__Ruminococcus	s__
ABCA03000019.5787.7283	118.48929059332	-0.810525389882696	1.05606775860771	-0.767493736340622	0.442788015885513	NA	k__Bacteria	p__Firmicutes	c__Clostridia	o__Clostridiales	f__Ruminococcaceae	g__Ruminococcus	s__
LBCK01000002.354569.356059	149.453438876681	-0.174907696284674	1.10117550849582	-0.158837256127857	0.873797095263614	NA	k__Bacteria	p__Firmicutes	c__Clostridia	o__Clostridiales	f__Ruminococcaceae	g__Ruminococcus	s__callidus
FMFL01000037.54378.55871	269.289892567282	-0.644202232655677	0.6979652128752	-0.92297183408604	0.356021883521533	NA	k__Bacteria	p__Firmicutes	c__Clostridia	o__Clostridiales	f__Ruminococcaceae	g__Ruminococcus	NA
LAQZ01000049.1994.3490	114.716614865423	-0.781538738339131	0.574935569245	-1.35935012572877	0.174035667227928	NA	k__Bacteria	p__Firmicutes	c__Clostridia	o__Clostridiales	f__Ruminococcaceae	g__Ruminococcus	s__
FMHB01000005.3396.4892	3.57612919528195	3.53201436396819	2.27692871950167	1.55121868054843	0.120849286897604	NA	k__Bacteria	p__Firmicutes	c__Clostridia	o__Clostridiales	f__Ruminococcaceae	g__Ruminococcus	s__
DQ905838.1.1588	4.65012871932221	4.10977441039439	2.40289241222645	1.71034474514254	0.0872021421620589	NA	k__Bacteria	p__Firmicutes	c__Clostridia	o__Clostridiales	f__Ruminococcaceae	g__Ruminococcus	s__bromii
FP929051.297741.300852	1115.96365986122	-1.86570959457024	0.987126062983125	-1.8900418746234	0.0587523598989573	0.142684302611754	k__Bacteria	p__Firmicutes	c__Clostridia	o__Clostridiales	f__Ruminococcaceae	g__Ruminococcus	s__bromii
AB506246.1.1517	15.0404326484876	8.04481404778415	2.59679497611061	3.09797813142468	0.00194845806086939	NA	k__Bacteria	p__Firmicutes	c__Clostridia	o__Clostridiales	f__Ruminococcaceae	g__Ruminococcus	s__
AB506261.1.1523	101.04424131743	0.328225533800445	0.361373018628526	0.908273492708779	0.363733743627863	NA	k__Bacteria	p__Firmicutes	c__Clostridia	o__Clostridiales	f__Ruminococcaceae	NA	NA
BABD01000680.619.2209	624.409806025952	-0.721589736526111	0.591112632508528	-1.22073137477011	0.222187744410029	0.343381059542771	k__Bacteria	p__Firmicutes	c__Clostridia	o__Clostridiales	f__Ruminococcaceae	g__Faecalibacterium	s__prausnitzii
JX645558.1.1486	1532.98839218076	-1.29200124209069	0.63273314177302	-2.04193704548224	0.041157776469513	0.116613699996954	k__Bacteria	p__Firmicutes	c__Clostridia	o__Clostridiales	f__Ruminococcaceae	g__Faecalibacterium	s__prausnitzii
DQ057476.1.1531	165.752010019697	0.102708074542012	0.265385074817764	0.387015263057051	0.698744908474669	NA	k__Bacteria	p__Firmicutes	c__Clostridia	o__Clostridiales	f__Ruminococcaceae	g__Faecalibacterium	s__prausnitzii
DQ777883.1.1517	610.530532613174	0.721298917220233	0.25714751193401	2.80500056872156	0.00503164909822409	0.0342152138679238	k__Bacteria	p__Firmicutes	c__Clostridia	o__Clostridiales	f__Ruminococcaceae	g__Faecalibacterium	s__prausnitzii
CYGL01005916.57.1552	1454.71802802023	-0.368065047785335	0.238860049216591	-1.54092343609787	0.123335421196195	0.220705490561613	k__Bacteria	p__Firmicutes	c__Clostridia	o__Clostridiales	f__Ruminococcaceae	g__Faecalibacterium	s__prausnitzii
CBXK010002535.1192.2697	2453.71698150909	0.66846296204631	0.280674981917117	2.38162645448644	0.0172363717548256	0.0737420334967198	k__Bacteria	p__Firmicutes	c__Clostridia	o__Clostridiales	f__Ruminococcaceae	g__Faecalibacterium	s__prausnitzii
DQ804563.1.1391	69.443520164608	0.168339459192518	0.298865643032205	0.56326132868467	0.573256946947355	NA	k__Bacteria	p__Firmicutes	c__Clostridia	o__Clostridiales	f__Ruminococcaceae	g__Faecalibacterium	s__prausnitzii
CDZA01062782.3110.4617	29.7595799071981	2.24178808191173	2.06503712231761	1.08559214635122	0.277659475950749	NA	k__Bacteria	p__Firmicutes	c__Clostridia	o__Clostridiales	f__Ruminococcaceae	NA	NA
FPLO01002348.10.1517	34.3548850404957	-1.83922909890804	2.48552371067764	-0.739976485038882	0.459314262828146	NA	k__Bacteria	p__Firmicutes	c__Clostridia	o__Clostridiales	f__Ruminococcaceae	g__	s__
AB969374.1.1522	43.9231538847424	1.92416730755506	1.22116128083502	1.57568646971784	0.115098077154552	NA	k__Bacteria	p__Firmicutes	c__Clostridia	o__Clostridiales	f__Ruminococcaceae	NA	NA
AB506426.1.1525	45.1695126686104	0.496021043123499	2.53094185847342	0.195982788566578	0.844623637495236	NA	k__Bacteria	p__Firmicutes	c__Clostridia	o__Clostridiales	f__Ruminococcaceae	NA	NA
JQ799167.1.1498	140.470052300714	-0.264737657489255	1.04765900364505	-0.252694489875209	0.800504306174442	NA	k__Bacteria	p__Firmicutes	c__Clostridia	o__Clostridiales	f__Ruminococcaceae	NA	NA
AB627692.1.1507	73.0341417854294	0.608612545601122	1.86351658902038	0.326593575386983	0.743975303411488	NA	k__Bacteria	p__Firmicutes	c__Clostridia	o__Clostridiales	f__Ruminococcaceae	g__	s__
CDZV01001328.3274.4784	90.221295458867	-0.428182533669626	0.706885769712606	-0.605730871967772	0.544693480197443	NA	k__Bacteria	p__Firmicutes	c__Clostridia	o__Clostridiales	f__Ruminococcaceae	g__Oscillospira	s__
CBXK010003053.4.1564	472.765457196099	-0.831061283007493	0.800532518205887	-1.0381355711446	0.299206942965683	0.406921442433329	k__Bacteria	p__Firmicutes	c__Clostridia	o__Clostridiales	f__Ruminococcaceae	g__Oscillospira	s__
AB821837.1.1523	88.2442210843383	0.0601597017005292	1.04419832256071	0.0576132908861586	0.954056662662968	NA	k__Bacteria	p__Firmicutes	c__Clostridia	o__Clostridiales	f__Ruminococcaceae	g__Oscillospira	s__
CDYT01032079.210.1720	211.152059615283	-0.328977902619827	0.973951026804306	-0.337776637188071	0.735531517012726	NA	k__Bacteria	p__Firmicutes	c__Clostridia	o__Clostridiales	f__Ruminococcaceae	NA	NA
AY858424.1.1561	4.47359452479353	-3.38362993674422	1.52309585143758	-2.22154760224089	0.0263138943126476	NA	k__Bacteria	p__Firmicutes	c__Clostridia	o__Clostridiales	f__	g__	s__
CDZG01045131.1374.2902	37.0958157266843	25.0003205030528	2.70542123703826	9.24082363248605	2.44607019921753e-20	NA	k__Bacteria	p__Firmicutes	c__Clostridia	o__Clostridiales	f__	g__	s__
DQ905283.1.1535	0.0987968107379844	-0.834418757652489	1.27866944906032	-0.652567994226887	0.514034824769108	NA	k__Bacteria	p__Firmicutes	c__Clostridia	o__Clostridiales	f__	g__	s__
DQ905930.1.1794	1384.25444268922	-0.610415953468955	0.289845410775	-2.10600523857459	0.0352038973069031	0.108812046221337	k__Bacteria	p__Firmicutes	c__Clostridia	o__Clostridiales	f__Lachnospiraceae	g__Coprococcus	s__
FPLO01004988.10.1523	133.030692903358	-0.365121044554135	0.32858876639921	-1.1111793277514	0.266491167504264	NA	k__Bacteria	p__Firmicutes	c__Clostridia	o__Clostridiales	f__Lachnospiraceae	g__Coprococcus	s__
CP001104.413153.414672	146.365914974871	-1.26139840746981	0.585421617707457	-2.15468368320513	0.0311865955002511	NA	k__Bacteria	p__Firmicutes	c__Clostridia	o__Clostridiales	f__Lachnospiraceae	g__Lachnospira	s__
BAAU01000987.385.1896	150.094214265545	-0.547089857460711	0.749346568198838	-0.730089227973272	0.465335645349386	NA	k__Bacteria	p__Firmicutes	c__Clostridia	o__Clostridiales	f__Lachnospiraceae	g__Lachnospira	s__
EF404796.1.1476	91.3315121232969	0.535388441414871	0.52557222063285	1.01867720628423	0.308356237292719	NA	k__Bacteria	p__Firmicutes	c__Clostridia	o__Clostridiales	NA	NA	NA
FPLO01004311.11.1507	217.392753816325	-0.772831354885467	0.578288166408033	-1.33641218993952	0.181414584151892	NA	k__Bacteria	p__Firmicutes	c__Clostridia	o__Clostridiales	NA	NA	NA
AB494794.1.1538	117.418348771819	0.341971174229351	0.532826766253413	0.64180554710855	0.520999447509743	NA	k__Bacteria	p__Firmicutes	c__Clostridia	o__Clostridiales	f__Lachnospiraceae	g__	s__
AAVP02000025.9720.11231	65.9119658010029	-1.447297735997	0.714222323673843	-2.02639666673024	0.0427241522640281	NA	k__Bacteria	p__Firmicutes	c__Clostridia	o__Clostridiales	f__Lachnospiraceae	g__[Ruminococcus]	s__torques
DQ905882.1.1619	323.24761456313	0.376673093664396	0.49223572853284	0.765229079951409	0.444135146282333	0.559281295318493	k__Bacteria	p__Firmicutes	c__Clostridia	o__Clostridiales	f__Lachnospiraceae	g__Roseburia	NA
AB034123.1.1528	1227.07470577032	-0.60010970143142	0.384198761063995	-1.56197719058095	0.118293362351302	0.220705490561613	k__Bacteria	p__Firmicutes	c__Clostridia	o__Clostridiales	f__Lachnospiraceae	g__Roseburia	NA
HQ801120.1.1440	37.6615195706204	-1.00087024487932	0.598571254983215	-1.67209874605051	0.0945048518651158	NA	k__Bacteria	p__Firmicutes	c__Clostridia	o__Clostridiales	f__Lachnospiraceae	g__Roseburia	s__
FPLO01004147.8.1521	75.0205325750152	0.708369399733128	0.661209600803895	1.0713235241471	0.284023986006777	NA	k__Bacteria	p__Firmicutes	c__Clostridia	o__Clostridiales	f__Lachnospiraceae	g__Roseburia	s__
CP015405.196247.197788	45.6600176346788	-1.41161640349694	0.798916077436618	-1.76691450249219	0.0772425478683878	NA	k__Bacteria	p__Firmicutes	c__Clostridia	o__Clostridiales	f__Lachnospiraceae	g__Blautia	s__producta
FPLO01004200.11.1520	742.889878042818	-1.30901762245908	0.421030126149578	-3.10908303505585	0.00187668967882047	0.015951862269974	k__Bacteria	p__Firmicutes	c__Clostridia	o__Clostridiales	f__Lachnospiraceae	g__Blautia	s__
DQ238615.1.1524	80.4336232917537	-0.75773370845666	0.59250564758874	-1.27886326744788	0.200945209805918	NA	k__Bacteria	p__Firmicutes	c__Clostridia	o__Clostridiales	f__Lachnospiraceae	g__Blautia	s__
AB506138.1.1523	1470.78930588737	-0.505541484374012	0.480436579490509	-1.05225435771382	0.292682866211733	0.406921442433329	k__Bacteria	p__Firmicutes	c__Clostridia	o__Clostridiales	f__Lachnospiraceae	g__Blautia	s__
FPLO01006936.16.1525	1141.60197643874	-2.16800356483633	0.546804555220891	-3.96486010245567	7.34390047071867e-05	0.00124846308002217	k__Bacteria	p__Firmicutes	c__Clostridia	o__Clostridiales	f__Lachnospiraceae	g__Blautia	s__obeum
HK240365.1.1492	729.250483106984	-0.488088142013695	0.900759197427165	-0.541863067740878	0.587912840677679	0.644807631711003	k__Bacteria	p__Verrucomicrobia	c__Verrucomicrobiae	o__Verrucomicrobiales	f__Verrucomicrobiaceae	g__Akkermansia	s__muciniphila
DQ799428.1.1372	1.07395360667538	-3.72466421397217	1.9961184785015	-1.86595347625272	0.0620478748284413	NA	k__Bacteria	p__Verrucomicrobia	c__Verrucomicrobiae	o__Verrucomicrobiales	f__Verrucomicrobiaceae	g__Akkermansia	s__muciniphila
AB506127.1.1523	2538.75855847502	-1.90873685258611	0.399790199133915	-4.77434628642997	1.80291926857665e-06	6.12992551316061e-05	k__Bacteria	p__Firmicutes	c__Clostridia	o__Clostridiales	f__Lachnospiraceae	g__Blautia	s__
AAXA02000014.354465.355983	125.402136024051	-0.815150382595077	0.481726223685556	-1.6921445055629	0.0906184244551442	NA	k__Bacteria	p__Firmicutes	c__Clostridia	o__Clostridiales	f__Lachnospiraceae	g__Dorea	s__formicigenerans
