# Supplementary material for: Impact of HLA-B27 and Disease Status on the Gut Microbiome of the Offspring of Ankylosing Spondylitis Patients
Source: Children (Basel). 2022 Apr 16;9(4):569. doi: 10.3390/children9040569 (PMC9030797; doi:10.3390/children9040569)
Supplement: Supplementary file 1 [file children-09-00569-s001.zip › Supplemental Table S2 differences between HLA-B27 positive twins and juvenile spondyloarthritis subjects.csv]

	baseMean	log2FoldChange	lfcSE	stat	pvalue	padj	Kingdom	Phylum	Class	Order	Family	Genus	Species
DQ905947.1.1583	3277.134573	1.266850064	0.469375328	2.699012896	0.006954548	0.047357161	k__Bacteria	p__Bacteroidetes	c__Bacteroidia	o__Bacteroidales	f__Bacteroidaceae	g__Bacteroides	s__
AB506127.1.1523	1803.416714	1.464341799	0.346964892	4.220432192	2.44E-05	0.000435854	k__Bacteria	p__Firmicutes	c__Clostridia	o__Clostridiales	f__Lachnospiraceae	g__Blautia	s__
DQ905926.1.1529	1132.339017	1.119440502	0.395099449	2.833313246	0.004606822	0.040219544	k__Bacteria	p__Bacteroidetes	c__Bacteroidia	o__Bacteroidales	f__Bacteroidaceae	g__Bacteroides	s__ovatus
DQ777883.1.1517	617.7118063	-1.190580987	0.380257068	-3.130989761	0.001742182	0.017795148	k__Bacteria	p__Firmicutes	c__Clostridia	o__Clostridiales	f__Ruminococcaceae	g__Faecalibacterium	s__prausnitzii
CCPS01000022.154.1916	276.6341226	2.589331699	0.777033785	3.332328334	0.000861226	0.011195936	k__Bacteria	p__Proteobacteria	c__Gammaproteobacteria	o__Enterobacteriales	f__Enterobacteriaceae	g__Escherichia	s__coli
DQ809162.1.1399	273.9876722	2.92366408	1.036243159	2.821407364	0.004781344	0.040219544	k__Bacteria	p__Bacteroidetes	c__Bacteroidia	o__Bacteroidales	f__Porphyromonadaceae	g__Parabacteroides	s__
BCXQ01000007.125.1636	127.8080749	-2.123626402	0.584436196	-3.63363258	0.000279459	0.00399626	k__Bacteria	p__Actinobacteria	c__Actinobacteria	o__Bifidobacteriales	f__Bifidobacteriaceae	g__Bifidobacterium	NA
FPLO01004988.10.1523	108.5293195	-1.950220545	0.507566209	-3.842297835	0.000121888	0.001936662	k__Bacteria	p__Firmicutes	c__Clostridia	o__Clostridiales	f__Lachnospiraceae	g__Coprococcus	s__
AB506246.1.1517	89.06359246	-26.00871859	2.465438777	-10.54932649	5.12E-26	7.32E-24	k__Bacteria	p__Firmicutes	c__Clostridia	o__Clostridiales	f__Ruminococcaceae	g__Ruminococcus	s__
AAVP02000025.9720.11231	77.75608212	2.964110169	0.623556611	4.753554236	2.00E-06	5.72E-05	k__Bacteria	p__Firmicutes	c__Clostridia	o__Clostridiales	f__Lachnospiraceae	g__[Ruminococcus]	s__torques
CYYA01000009.1176.2688	66.63375575	-2.121873282	0.77578164	-2.735142433	0.006235329	0.046929054	k__Bacteria	p__Firmicutes	c__Clostridia	o__Clostridiales	f__Lachnospiraceae	NA	NA
DQ905358.1.1553	52.55008745	-2.217154703	0.486511121	-4.557253896	5.18E-06	0.00012352	k__Bacteria	p__Firmicutes	c__Clostridia	o__Clostridiales	f__Lachnospiraceae	g__Coprococcus	s__
ADLF01000023.869.2380	50.05916703	3.006616278	0.969736925	3.100445286	0.001932299	0.018421251	k__Bacteria	p__Bacteroidetes	c__Bacteroidia	o__Bacteroidales	f__Bacteroidaceae	g__Bacteroides	NA
CDZG01045131.1374.2902	45.8945474	-10.76427379	2.436203132	-4.41846316	9.94E-06	0.000203071	k__Bacteria	p__Firmicutes	c__Clostridia	o__Clostridiales	f__	g__	s__
AB506151.1.1510	43.3474271	-5.595303115	2.01275143	-2.779927532	0.005437103	0.043194763	k__Bacteria	p__Firmicutes	c__Clostridia	o__Clostridiales	f__Christensenellaceae	g__	s__
ABVO01000045.3575.5089	27.09336989	4.486577393	0.889713094	5.042723801	4.59E-07	1.64E-05	k__Bacteria	p__Bacteroidetes	c__Bacteroidia	o__Bacteroidales	f__Bacteroidaceae	g__Bacteroides	s__eggerthii
CEAX01020322.3163.4650	20.10990969	-24.16615233	2.939055033	-8.222422534	1.99E-16	1.18E-14	k__Bacteria	p__Firmicutes	c__Clostridia	o__Clostridiales	f__Ruminococcaceae	g__Ruminococcus	NA
EF403478.1.1500	14.0365056	-9.591926286	2.939218372	-3.263427575	0.001100733	0.012823207	k__Bacteria	p__Bacteroidetes	c__Bacteroidia	o__Bacteroidales	f__Bacteroidaceae	g__Bacteroides	s__plebeius
FPLO01001040.10.1531	10.7204358	-24.09110139	2.939385022	-8.195966574	2.49E-16	1.18E-14	k__Bacteria	p__Firmicutes	c__Erysipelotrichi	o__Erysipelotrichales	f__Erysipelotrichaceae	g__[Eubacterium]	s__biforme
AGZP01000018.58956.60474	10.13403765	2.553608232	0.944746682	2.702955491	0.006872595	0.047357161	k__Bacteria	p__Bacteroidetes	c__Bacteroidia	o__Bacteroidales	f__Porphyromonadaceae	g__Parabacteroides	s__
DQ905868.1.1539	6.58682779	-5.871540822	1.808224044	-3.247131263	0.001165746	0.012823207	k__Bacteria	p__Firmicutes	c__Clostridia	o__Clostridiales	f__Lachnospiraceae	g__Coprococcus	s__eutactus
